# Supplementary material for: Wolbachia action in the sperm produces developmentally deferred chromosome segregation defects during the Drosophila mid-blastula transition
Source: eLife. 2022 Sep 23;11:e81292. doi: 10.7554/eLife.81292 (PMC9507124; doi:10.7554/eLife.81292)
Supplement: Figure 5—source data 1. — Raw gel image used to create Figure 5B (raw unedited gel) and Figure 5 built with the raw unedited gel (Figure 5 with uncropped gel). [file elife-81292-fig5-data1.zip]

Archive with 7 entries (6 files):
- Figure 5-source data 1/
- Figure 5-source data 1/.DS_Store
- __MACOSX/Figure 5-source data 1/._.DS_Store
- Figure 5-source data 1/Figure 5-source data 1-Figure 5 with uncropped gel.jpg
- __MACOSX/Figure 5-source data 1/._Figure 5-source data 1-Figure 5 with uncropped gel.jpg
- Figure 5-source data 1/Figure 5-source data 1-raw unedited gel.jpg
- __MACOSX/Figure 5-source data 1/._Figure 5-source data 1-raw unedited gel.jpg
